# Supplementary material for: Hepatitis E Virus (HEV) Spreads from Pigs and Sheep in Mongolia
Source: Animals (Basel). 2023 Mar 1;13(5):891. doi: 10.3390/ani13050891 (PMC10000034; doi:10.3390/ani13050891)
Supplement: Supplementary file 1 [file animals-13-00891-s001.zip]

Archive with 1 entries (1 files):
- animals-2249112-supplementary.pdf
